# Supplementary material for: Metabarcoding Is Powerful yet Still Blind: A Comparative Analysis of Morphological and Molecular Surveys of Seagrass Communities
Source: PLoS One. 2015 Feb 10;10(2):e0117562. doi: 10.1371/journal.pone.0117562 (PMC4323199; doi:10.1371/journal.pone.0117562)
Supplement: S7 Dataset — Chao1 values were generated by meadow site using Vegan in the software R, while Jaccard distances were generated by meadow, by core and by sample using the program PAST. (XLSX) [file pone.0117562.s007.xlsx]

## Sheet: S7 Dataset
S7 Dataset
18S		Meadows: Sainte Marguerite (SMG) and Arradon (ARR)
Alpha diversity indices
ARR_A	CORE 1	MESHN 2MM
ARR_B	CORE 1	MESH 1MM
ARR_C	CORE 1	MESH 0.5MM
ARR_K	CORE 2	MESH 1MM
ARR_J	CORE 2	MESH 0.5MM
ARR_I	CORE 2	MESH 0.5MM
SMG_E	CORE 1	MESHN 2MM
SMG_F	CORE 1	MESH 1MM
SMG_G	CORE 1	MESH 0.5MM
SMG_H	CORE 2	MESH 0.5MM
SMG_L	CORE 3	MESH 0.5MM
SMG_M	CORE 3	MESH 1MM
SMG_N	CORE 2	MESH 1MM
SMG_O	CORE 3	MESHN 2MM
SMG_P	CORE 2	MESHN 2MM
Alpha diversity index chaos1 by site		Generated by Vegan (v.) in the software R
18S all	chao	chao.se	jack1	jack1.se	jack2	boot	boot.se	n
SMG	863	1143.92	35.5845	1147	209.119	1235.17	1001.19	112.583
ARR	666	943.965	36.7336	861.5	198.103	861.5	763.75	100.579
18S without 0.5	chao	chao.se	jack1	jack1.se	jack2	boot	boot.se	n
SMG	645	1079.42	57.6789	913	190.536	1016	771	92.5303
ARR	475	831.631	52.6382	638	175.623	638	556.5	93.9162
18S
Jaccard Distances - Beta diversity		Generated by PAST(Hammer et al. 2001)
by meadow
	SMG	ARR
SMG	1	0.330716
ARR	0.330716	1
by mesh
	0.5MM	1MM	2MM
0.5MM	1	0.381288	0.162656
1MM	0.381288	1	0.329085
2MM	0.162656	0.329085	1
by sample
	SMG_G	SMG_H	SMG_L	SMG_N	SMG_F	SMG_O	ARR_I	ARR_C	ARR_B	ARR_K	ARR_J	ARR_A	SMG_P	SMG_E	SMG_M
SMG_G	1	0.435013	0.262873	0.246851	0.263274	0.0969697	0.120092	0.118834	0.0876827	0.0202532	0.0239234	0.102326	0.00974026	0.0271084	0.0724299
SMG_H	0.435013	1	0.15677	0.264706	0.306843	0.0942857	0.102397	0.106383	0.064833	0.0143541	0.022779	0.0951327	0.00911854	0.0225989	0.0714286
SMG_L	0.262873	0.15677	1	0.191892	0.172336	0.136531	0.110825	0.129442	0.0785219	0.0294985	0.030303	0.0552764	0.011811	0.0398551	0.0742706
SMG_N	0.246851	0.264706	0.191892	1	0.293839	0.170139	0.152882	0.136691	0.135011	0.0384615	0.0440415	0.04662	0.0106007	0.0934256	0.109974
SMG_F	0.263274	0.306843	0.172336	0.293839	1	0.125341	0.133192	0.138716	0.167347	0.0939759	0.154217	0.174497	0.0111732	0.0481283	0.228916
SMG_O	0.0969697	0.0942857	0.136531	0.170139	0.125341	1	0.0973154	0.125413	0.0401146	0.0251046	0.0305344	0.0326797	0.013245	0.0764706	0.0673759
ARR_I	0.120092	0.102397	0.110825	0.152882	0.133192	0.0973154	1	0.303371	0.227273	0.0605187	0.0679348	0.105793	0.00729927	0.0268456	0.0816327
ARR_C	0.118834	0.106383	0.129442	0.136691	0.138716	0.125413	0.303371	1	0.25	0.0465753	0.0571429	0.124069	0.00346021	0.0223642	0.057971
ARR_B	0.0876827	0.064833	0.0785219	0.135011	0.167347	0.0401146	0.227273	0.25	1	0.184751	0.229226	0.263298	0.00321543	0.0178571	0.239892
ARR_K	0.0202532	0.0143541	0.0294985	0.0384615	0.0939759	0.0251046	0.0605187	0.0465753	0.184751	1	0.27459	0.210169	0.00518135	0.0135747	0.252747
ARR_J	0.0239234	0.022779	0.030303	0.0440415	0.154217	0.0305344	0.0679348	0.0571429	0.229226	0.27459	1	0.317241	0.00458716	0.0204918	0.456349
ARR_A	0.102326	0.0951327	0.0552764	0.04662	0.174497	0.0326797	0.105793	0.124069	0.263298	0.210169	0.317241	1	0.00378788	0.0137457	0.290625
SMG_P	0.00974026	0.00911854	0.011811	0.0106007	0.0111732	0.013245	0.00729927	0.00346021	0.00321543	0.00518135	0.00458716	0.00378788	1	0.118644	0.0121457
SMG_E	0.0271084	0.0225989	0.0398551	0.0934256	0.0481283	0.0764706	0.0268456	0.0223642	0.0178571	0.0135747	0.0204918	0.0137457	0.118644	1	0.0447761
SMG_M	0.0724299	0.0714286	0.0742706	0.109974	0.228916	0.0673759	0.0816327	0.057971	0.239892	0.252747	0.456349	0.290625	0.0121457	0.0447761	1
